# Supplementary material for: Harmful and Harmless Soil-Dwelling Fungi Indicate Microhabitat Suitability for Off-Host Ixodid Ticks
Source: Microorganisms. 2024 Mar 19;12(3):609. doi: 10.3390/microorganisms12030609 (PMC10975982; doi:10.3390/microorganisms12030609)
Supplement: Supplementary file 1 [file microorganisms-12-00609-s001.zip]

Archive with 2 entries (2 files):
- Supplementary Figure 1.pdf
- two-choice-olfactometer.stl
